# Supplementary material for: Tregs integrate native and CAR-mediated costimulatory signals for control of allograft rejection
Source: JCI Insight. 2023 Oct 9;8(19):e167215. doi: 10.1172/jci.insight.167215 (PMC10619441; doi:10.1172/jci.insight.167215)
Supplement: Supporting data values [file jciinsight-8-167215-s150.xlsx]

## Sheet: Fig 1
Fig. 1C
CD28	ICOS	PD1	OX40	GITR	4-1BB	HER2
33719	22999	29024	9430	30106	10682	9904
28869	18935	27620	8440	27461	10649	10712
27673	13688	22360	6762	19442	8581	6665
22487	14735	17289	7460	15462	7907	6236
29743	5209	12656	4076	13500	4454	2312
6506	6124	15241	6223	15210	4859	4569
8333	15157	44021				3425
22871	9673	39589				4090
13947	11531					15448
18594	31716					12910
49636	27971					3246
44684
9194
1-way Anova with Holm-Sidak posttest comparision to CD28 CAR-Tregs
Fig. 1D
CD28	ICOS	PD1	OX40	GITR	4-1BB	HER2	UT
95.9	96.2	96.9	95.1	94.6	97.1	96.3	95.1
95.2	96	97.9	94.5	97	95.5	94.1	96.5
95.7	97.1	95.9	95.5	95.3	97.1	96.5	97.1
97.4	92.4	97.6	96.7	96.6	99	98.1	96
96	98	99.1	99.3	99.4	96.2	97.3	96.2
96.6	99.1	96.1	95.2	94.9	84.8	98.2	98.9
99.3	95.1	88.1	86.2	84.8		99.4	88.4
91.1	95.5	97.6				97.1	96
95.8	95.8	97.5				95.1	97.4
95.3	95.7					96	93.7
96.4	87.2					96.3	85.9
96.4	97.3					94.3
93.3	97.2					88.3
87.5						97.8
98						97.5
97.6
1-way Anova with Holm-Sidak posttest comparision to CD28 CAR-Tregs

## Sheet: Fig 2
Fig. 2B
CD28	ICOS	PD1	OX40	GITR	4-1BB	HER2
83.46	66.57	15.835	27.06	47.9233	29.175	1
80.48	57.495	22.035	24.86	37.3233	43.775	0.565
85.98	56.595	20.835	33.76	44.8233	34.375	1.075
84.88	64.395	15.635	28.26	43.0233	32.075	0.845
87.69	63.595	17.635	54.195	63.6233	50.05	3.225
87.69	44.46	20.135	55.995	66.2233	47.85	0
85.19	68.32	21.81	55.995	44.46	47.75	0
85.89	75.52	13.82	57.795	45.52	51.85	0
89.16	74.92	12.42	43.86	44.32	49.35	0
87.775	72.82	17.27	50.06	53.82	32	0
84.375	70.36	12.87	48.66	48.43	27.6	0
83.475		13.57	46.76	44.43	36.4	2.58
87.875			54.22	54.93	40.6
87.175				38.43	41.5
87.475					44.9
88.175					42.6
88.875
89.075
88.175
81.875
1-way Anova with Holm-Sidak posttest comparision to CD28 CAR-Tregs
Fig. 2C
IL10 (pg/mL)									IL17a (pg/mL)
CD28wt	ICOS	PD1	OX40	GITR	4-1BB	HER2	Tconv		CD28wt	ICOS	PD1	OX40	GITR	4-1BB	HER2	Tconv
1267.5	360.046	123.916	220.965	682.922	474.303	32.104	696.055		217.995	11.5011	34.7213	125.117	81.3587	202.272	14.286	0
1034.91	854.294	97.7634	845.386	719.345	487.527	43.2444	528.01		79.4988	30.7398	0	89.6082	69.2509	220.204	8.96128	0
1088.16	118.077	123.214	893.244	664.497	499.481	31.1365	713.345		228.335	15.4119	11.848	212.026	57.8838	251.757	4.83468	0
2101.13	108.543	250.933	709.665	529.992	459.969	19.0345			56.5401	20.2269	0	68.7727	45.8297	156.118	3.21448
2017.19	111.387		758.583	491.746	555.623	40.9678			25.6017	27.5197		67.9659	9.06078	98.107
2134.05	91.4234				502.384				28.9227	12.1727				86.1862
2175.28	117.187				558.236				72.5479	9.09617				42.5922
	103.857				667.407					7.46145				188.065
	93.6127									26.5035				45.9313
	98.5932									57.2852
	290.919									0
	257.962									10.9585
1-way Anova with Holm-Sidak posttest comparision to CD28 CAR-Tregs									1-way Anova with Holm-Sidak posttest comparision to CD28 CAR-Tregs
Fig. 2E
c) OTII suppression assay
				HER2 Tregs							CD28wt Tregs							ICOS Tregs							PD1 Tregs							OX40 Tregs							GITR Tregs							4-1BB Tregs
Replicates	A	A	B	B	B	B	B	A	A	B	B	B	B	B	A	A	B	B	B	B	B	A	A	B	B	B	B	B	A	A	B	B	B	B	B	A	A	B	B	B	B	B	A	A	B	B	B	B	B
2:1	37.7066	43.905	16.3432	17.9775	16.7518	N/A	N/A	93.564	92.9855	94.8212	93.5751	93.6772	94.3003	N/A	74.1736	N/A	71.2972	66.5986	67.9265	75.2809	N/A	50.5165	50.2066	37.1808	40.143	42.7988	N/A	N/A	75.1033	N/A	68.7436	65.2707	67.0072	68.7436	71.9101	75.7231	N/A	70.0715	67.2114	71.1951	74.7702	N/A	64.876	N/A	58.1205	55.1583	53.1154	53.2176	N/A
1:1	32.438	33.5744	11.7467	11.3381	11.0317	N/A	N/A	81.7149	83.2645	86.8233	86.3126	83.8611	83.2482	N/A	66.0124	N/A	56.4862	50.4597	53.9326	53.7283	N/A	38.7397	38.3264	20.0204	27.1706	36.2615	N/A	N/A	59.7107	N/A	42.4923	47.4974	51.7875	47.4974	50.2554	71.5909	N/A	57.2012	60.0613	59.142	51.4811	N/A	50.8264	N/A	40.6537	39.428	43.1052	44.7395	N/A
1:2	21.6942	17.562	6.63943	7.04801	7.45659	N/A	N/A	61.6736	61.3636	54.7497	62.002	53.7283	59.0398	N/A	57.7479	N/A	50.3575	49.7446	53.7283	41.573	N/A	30.4752	23.8636	19.2033	22.0633	17.1604	N/A	N/A	57.1281	N/A	24.7191	21.859	24.2084	20.429	25.1277	54.6488	N/A	40.7559	35.3422	45.2503	31.2564	N/A	46.3843	N/A	30.0306	27.1706	23.1869	28.8049	N/A
1:4	8.26446	9.91736	3.37079	4.0858	3.26864	N/A	N/A	32.5413	30.062	25.0255	26.047	19.4076	17.6711	N/A	44.4215	N/A	25.5363	20.429	25.0255	34.4229	N/A	15.4959	13.0165	9.49949	8.98876	7.76302	N/A	N/A	36.5702	N/A	6.53728	5.51583	6.63943	5.61798	8.06946	36.2603	N/A	13.6874	12.3596	10.0102	8.37589	N/A	14.3595	N/A	10.6231	6.74157	9.2952	7.86517	N/A
1:8	2.99587	3.30579	1.83861	1.83861	2.0429	N/A	N/A	11.5702	7.33471	4.29009	8.1716	6.53728	4.29009	N/A	19.5248	N/A	3.98366	3.37079	7.45659	5.61798	N/A	6.40496	6.50826	2.96221	3.88151	2.75792	N/A	N/A	13.7397	N/A	3.37079	1.94076	1.83861	2.0429	2.75792	20.7645	N/A	4.0858	3.67722	4.39224	3.67722	N/A	7.2314	N/A	3.37079	3.47293	2.55363	2.14505	N/A
1:16	1.96281	2.27273	0.919305	0.81716	0.61287	N/A	N/A	N/A	6.09504	0.81716	3.37079	2.55363	1.02145	N/A	5.88843	N/A	2.65577	1.22574	1.94076	2.14505	N/A	3.20248	3.09917	1.43003	1.73647	1.53218	N/A	N/A	6.19835	N/A	1.02145	1.1236	1.43003	1.83861	1.32789	10.7438	N/A	1.83861	1.53218	1.02145	1.53218	N/A	3.09917	N/A	1.02145	0.715015	0.510725	1.02145	N/A
	2-way Anova matching data per columns and cell ratios with Holm-Sidak posttest comparision to CD28 CAR-Tregs
[truncated: 7 more columns]

## Sheet: Fig. 3
Fig. 3A
CD28-family CAR-Tregs								TNFR-family CAR-Tregs
Days	No treated	CD28wt	PD1	ICOS	Syngeneic			Days	No treated	GITR	OX40	4-1BB	Syngeneic
30					0			30					0
30					0			30					0
30					0			30					0
14	1							14	1
16	1							16	1
10	1							10	1
12	1							12	1
18	1							18	1
11	1							11	1
17	1							17	1
17	1							17	1
14	1							14	1
19	1							19	1
13	1							13	1
16	1							16	1
12	1							12	1
21		1						16		1
14		1						19		1
22		1						20		1
20		1						22		1
19		1						22		1
16		1						15		1
26		1						14		1
26		1						20		1
15		1						17			1
20		1						14			1
22		1						14			1
16		1						14			1
14		1						23			1
19			1					22			1
14			1					10			1
28			1					17				1
20			1					14				1
20			1					20				1
20			1					20				1
15			1					15				1
13			1
28				1
28				1
26				1
20				1
14				1
15				1
15				1
20				1
14				1
	Log-rank Mantel-Cox test								Log-rank Mantel-Cox test
Fig. 3B
CD28-family CAR-Tregs
	PBS													CD28													ICOS									PD1
# mouse	1	2	3	4	5	6	7	8	9	10	11	12	13	1	2	3	4	5	6	7	8	9	10	11	12	13	1	2	3	4	5	6	7	8	9	1	2	3	4	5	6	7	8
Day 14	387.289	341.673	305.82	480.045	545.22	213.646	105.229	459.458	420.936	13.5413	481.086	N/A	N/A	101.042	311.68	54.4303	375.025	12	317.661	12	93.9011	217.133	104.099	166.614	110.712	159.858	12	10.9249	12	448.184	321.916	245.16	226.489	240.554	487.761	257.224	558.916	14.3083	203.893	39.1608	192.359	318.86	307.357
Day 21	559.374	339.756	258.729	553.579	486.947	514.126	328.38	709.14	393.97	271.061	462.73	N/A	N/A	57.9618	221.615	200.885	349.579	20.369	353.446	12	220.877	435.798	172.705	173.298	282.627	389.566	319.814	293.578	485.875	467.579	180.711	355.653	198.193	548.64	783.462	305.003	470.628	368.435	308.635	463.372	257.628	332.892	343.096
	2-way Anova matching data per columns with Holm-Sidak posttest comparision to CD28 CAR-Tregs
TNFR-family CAR-Tregs
	PBS													GITR								OX40							4-1BB
# mouse	1	2	3	4	5	6	7	8	9	10	11	12	13	1	2	3	4	5	6	7	8	1	2	3	4	5	6	7	1	2	3	4	5
Day 14	387.289	341.673	305.82	480.045	545.22	213.646	105.229	459.458	420.936	13.5413	481.086	N/A	N/A	268.529	238.399	437.307	150.767	83.6587	92.2562	335.349	197.587	83.6346	408.403	160.899	12	229.913	34.0662	501.59	138.127	157.451	256.899	621.27	323.09
Day 21	559.374	339.756	258.729	553.579	486.947	514.126	328.38	709.14	393.97	271.061	462.73	N/A	N/A	254.627	300.911	385.877	803.964	289.171	681.822	548.027	364.425	439.548	480.134	374.131	151.766	424.29	147.965	636.019	439.746	276.484	657.732	637.057	328.167
	2-way Anova matching data per columns with Holm-Sidak posttest comparision to CD28 CAR-Tregs
Fig. 3C
CD28-family CAR-Tregs
	# mouse	Rejection day	anti-HLA-A2 IgG Day 14
CD28wt	1	21	12
	2	14	317.661
	3	22	12
	4	20	93.9011
	5	19	101.042
	6	16	311.68
	7	26	54.4303
	8	26	375.025
	9	15	217.133
	10	20	104.099
	11	22	166.614
	12	16	110.712
	13	14	159.858
ICOS	1	28	12
	2	28	10.9249
	3	26	12
	4	20	448.184
	5	14	321.916
	6	15	245.16
	7	15	226.489
	8	20	240.554
	9	14	487.761
PD1	1	19	257.224
	2	14	558.916
	3	28	14.3083
	4	20	203.893
	5	20	39.1608
	6	20	192.359
	7	15	318.86
	8	13	307.357
	Pearson Correlation
Fig. 3D
TNFR-family CAR-Tregs
	# mouse	Rejection day	anti-HLA-A2 IgG Day 14
GITR	1	16	268.529
	2	19	238.399
	3	20	437.307
	4	22	150.767
	5	22	83.6587
	6	15	92.2562
	7	14	335.349
	8	20	197.587
OX40	1	17	83.6346
	2	14	408.403
	3	14	160.899
	4	14	12
	5	23	229.913
	6	22	34.0662
	7	10	501.59
4-1BB	1	17	138.127
	2	14	157.451
	3	20	256.899
	4	20	621.27
	5	15	323.09
	Pearson Correlation
Fig. 3E
	CD28													ICOS									PD1								GITR								OX40							4-1BB
# mouse	1	2	3	4	5	6	7	8	9	10	11	12	13	1	2	3	4	5	6	7	8	9	1	2	3	4	5	6	7	8	1	2	3	4	5	6	7	8	1	2	3	4	5	6	7	1	2	3	4
Day 7	0.10439	0.091865	0.13216	0.12805	0.062968	0.05159	0.055205	0.078174	0.10308	0.012012	0.0789	0.080558	0.037149	0.03325	0.02944	0.00875665	0.013005	0.0304	0.0036	0.073455	0.052904	0.022154	0.039729	0.023359	0.011817	0.056606	0.05375	0.053382	0.0512	0.04032	0.069788	0.038253	0.0414	0.06768	0.14	0.12337	0.089089	0.19824	0.097416	0.09251	0.0952	0.0805	0.028875	0.07788	0.0768	0.09118	0.2057	0.10428	0.10395
Day 14	0.019668	0.068544	0.16439	0.1222	0.018	0.0252	0.0164	0.00729	0.055755	0.038766	0.11832	0.02828	0.01575	0.00641	0.011	0	0	0.007085	0.00442	0.015824	0.008	0.02992	0.0138	0.00167	0.0075	0.013	0.00678062	0.00975	0.0128	0.014782	0.0635	0.0127	0.0318	0.036822	0.049419	0.0478	0.0525	0.0962	0.027	0.02646	0.00268	0.11712	0.00761873	0.023896	0.0264	0.091728	0.1881	0.06204	0.055488
Day 21	0.013335	0.040936	0.080626	0.055689	0.009495	0.012673	0.0033225	0.00455	0.009336	0.00894	0.037444	0.01656	0.001071	0.00692	0.01	0.001905	0	0.007632	0.00375	0.00302	0.0034398	0.023643	0	0.00125541	0.010634	0	0	0.0042497	0.00242868	0.002526	0.05301	0.002136	0.012	0.011	0.010625	0.009136	0.021006	0.034521	0.01375	0.012708	0.00183375	0.02499	0.005705	0.0135	0.004194	0.047226	0.059963	0.021424	0.048654
Day 28	0.00675	0.0251	0.0953	0.0125	0.00393	0.00468	0.000901	0.00166	0.007854	0.0066	0.026001	0.010416	0.001705	0.00375	0.0036	0.00061	0.000543	0.000594	0.00333	0.00091683	0.000575	0.00582291	0.00415	0.000624	0.00624	0	0	0.00267732	0.001975	0.001372	0.015	0.00418	0.00366	0.002856	0.0123	0.0028	0.012411	0.023075	0.01412	0.00354	0.00112	0.0144	0.0044	0.0019625	0.00204204	0.026009	0.014161	0.010908	0.020815
	2-way Anova matching data per columns with Holm-Sidak posttest comparision to CD28 CAR-Tregs
Fig. 3F
	CD28													ICOS									PD1								GITR								OX40							4-1BB
# mouse	1	2	3	4	5	6	7	8	9	10	11	12	13	1	2	3	4	5	6	7	8	9	1	2	3	4	5	6	7	8	1	2	3	4	5	6	7	8	1	2	3	4	5	6	7	1	2	3	4
Pre-Injection	74	74	74	74	84.6	84.6	84.6	84.6	84.2	77.7	84.2	84.2	77.7	81	81	71.5	71.5	72.2	72.2	72.2	72.2	71.9	88.7	88.7	85.5	84.7	84.7	84.7	84.7	83.7	87.6	87.6	85.1	83.3	83.3	83.3	83.3	83.3	56.7	56.7	56.7	56.7	56.7	60.5	60.5	45.8	45.8	45.8	45.8
Day 7	51.8	51.7	59.8	48.9	31	45	59.7	64.7	59.7	50	37.3	41.7	31.2	26.3	34.8	37.5	46.2	39.5	66.7	23.2	20	39.1	35.5	30.4	80	40.5	42.9	43.5	42.3	59.3	31.4	39.3	42.2	63.6	50.8	53.3	53.2	25.5	8.06	16.2	15.3	7.14	7.14	26.1	2.5	40.6	39.6	64.2	47.8
Day 14	21.4	13.6	76.2	24.1	0	3.33	0	9.09	5.77	27.8	46.5	0	16.7	33.3	0	N/A	N/A	0	33.3	9.09	25	3.45	27.3	66.7	20	20	0	33.3	0	14.3	14.1	11.8	18.6	38.7	21.2	4.65	64.3	36.8	5.56	6.67	0	26.8	37.5	0	4.17	43.8	30	33.3	38.5
	2-way Anova matching data per columns with Holm-Sidak posttest comparision to CD28 CAR-Tregs
Fig. 3G
%Foxp3+ (of CD4+Thy1.1+ cells)
	CD28													ICOS									PD1								GITR								OX40							4-1BB
# mouse	1	2	3	4	5	6	7	8	9	10	11	12	13	1	2	3	4	5	6	7	8	9	1	2	3	4	5	6	7	8	1	2	3	4	5	6	7	8	1	2	3	4	5	6	7	1	2	3	4
Pre-Injection	95	95	95	95	84.6	84.6	84.6	84.6	94.6	95.9	94.6	94.6	95.9	95.8	95.8	94.2	94.2	96.3	96.3	96.3	96.3	96.7	95.4	95.4	95.2	95.4	95.4	95.4	95.4	95.9	97.9	97.9	93.8	94.4	94.4	94.4	94.4	94.4	83.2	83.2	83.2	83.2	95.9	95.9	95.9	87.5	87.5	87.5	87.5
Day 7	95	95	95	95	90.8	90	88.1	88.7	98.5	100	100	93.3	87.5	89.5	91.3	100	84.6	100	100	95.7	97.1	95.7	90.3	95.7	100	97.6	91.4	98.4	98.1	88.9	88.4	92.9	93.3	93.9	100	84	91.5	92.2	90.3	100	93.2	78.6	85.7	95.7	95	93.8	91.1	79.2	92.8
Day 14	96.4	96.6	91.5	90.2	90	100	94.7	63.6	92.3	94.4	94.4	95.2	100	66.7	100	N/A	N/A	91.7	100	100	100	96.6	95.5	100	100	100	100	100	100	100	94.6	94.1	95.3	100	100	95.3	100	89.5	100	100	100	90.2	87.5	71.4	95.8	97.3	97	95.6	92.3
Day 21	90.5	93.2	86.4	91.1	63.2	90	83.3	80	71.4	100	93.8	100	100	66.7	90.9	66.7	N/A	71.4	100	80	100	95.2	N/A	0	88.9	N/A	N/A	85.7	100	100	90.6	100	100	100	90	62.5	96.4	97.6	100	91.7	66.7	100	85.7	100	100	92.1	94.7	85.7	88.1
Day 28	100	75	80.6	81.4	80	83.3	50	33.3	90	88.9	69.2	92.9	66.7	66.7	87.5	0	100	100	50	100	100	70	100	100	100	N/A	N/A	80	100	100	81.2	70	81.8	50	87.5	100	92.3	75	100	100	100	100	50	100	66.7	96.2	80	100	89.5
	2-way Anova matching data per columns with Holm-Sidak posttest comparision to CD28 CAR-Tregs
%Helios+Foxp3+ (of CD4+Thy1.1+ cells)
	CD28													ICOS									PD1								GITR								OX40							4-1BB
# mouse	1	2	3	4	5	6	7	8	9	10	11	12	13	1	2	3	4	5	6	7	8	9	1	2	3	4	5	6	7	8	1	2	3	4	5	6	7	8	1	2	3	4	5	6	7	1	2	3	4
Pre-Injection	77.7	77.7	77.7	77.7	47.9	47.9	47.9	47.9	86.3	90.3	86.3	86.3	90.3	74.5	74.5	78.8	78.8	91.3	91.3	91.3	91.3	94.4	77.5	77.5	74.9	89.7	89.7	89.7	89.7	93.3	76.3	76.3	69.7	72.2	72.2	72.2	72.2	72.2	63	63	63	63	95.9	91.4	91.4	68.6	68.6	68.6	68.6
Day 7	46.4	34.5	34.2	29.3	39.1	41.7	26.9	32	71.6	75	68	71.7	62.5	31.6	52.2	75	46.2	60.5	66.7	68.1	65.7	43.5	54.8	60.9	40	59.5	60	72.6	73.1	61.1	45.3	46.4	53.3	6.06	19	25.3	6.38	27.5	38.7	18.9	25.4	7.14	42.9	60.9	77.5	50	43.6	32.1	53.6
Day 14	40.5	42.4	16.3	32.3	10	60	68.4	27.3	48.1	69.4	57.7	57.1	66.7	33.3	75	N/A	N/A	58.3	33.3	63.6	25	55.2	36.4	33.3	80	60	100	66.7	62.5	64.3	64.1	52.9	76.7	51.6	63.5	53.5	28.6	48.7	33.3	40	66.7	31.7	50	64.3	54.2	60.3	53	53.3	53.8
Day 21	37.5	35	32.3	30.2	15.8	60	66.7	60	42.9	50	66.7	58.3	0	55.6	54.5	0	N/A	28.6	33.3	60	40	76.2	N/A	0	61.1	N/A	N/A	85.7	50	100	66	33.3	88.9	80	70	37.5	53.6	61.9	70	58.3	0	60	71.4	88.9	0	60.3	49.1	50	58.2
Day 28	42.9	30.8	21.6	20	20	16.7	0	0	40	44.4	23.1	64.3	66.7	33.3	37.5	0	100	100	50	100	100	50	80	100	45.5	N/A	N/A	20	0	0	25	30	72.7	50	87.5	50	84.6	66.7	75	66.7	100	88.9	0	50	66.7	57.7	60	80	78.9
	2-way Anova matching data per columns with Holm-Sidak posttest comparision to CD28 CAR-Tregs
[truncated: 1 more columns]

## Sheet: Fig 4
Fig. 4B
%CPDe450-diluting cells					IL10 (pg/mL)
Experimental replicates	CD28	CD3ζ	HER2		CD28wt	CD3ζ	HER2
A	83.46	44.38	1		1267.5	484.208	32.104
B	80.48	41.48	0.565		1034.91	754.16	43.2444
	85.98	42.18	1.075		1088.16	737.591	31.1365
	84.88	50.58	0.845		2101.13	788.652	19.0345
	87.69	34.4	3.225		2017.19	784.653	40.9678
C	87.69	34	0		2134.05
	85.19	37.4	0		2175.28
	85.89	28.4	0
	89.16	58.6	0		1-way Anova with Holm-Sidak posttest comparision to CD28 CAR-Tregs
D	87.775	50.6	0
	84.375	50	0
	83.475	52.2	2.58
	87.875	47.3
E	87.175
	87.475
	88.175
	88.875
	89.075
	88.175
	81.875
1-way Anova with Holm-Sidak posttest comparision to CD28 CAR-Tregs
Fig. 4C
				HER2 Tregs							CD28 Tregs							CD3z Tregs							UT Tregs
Replicates	A	A	B	B	B	B	B	A	A	B	B	B	B	B	A	A	B	B	B	B	B	A	A	B	B	B	B	B
2:1	37.7066	43.905	16.3432	17.9775	16.7518	N/A	N/A	93.564	92.9855	94.8212	93.5751	93.6772	94.3003	N/A	79.7521	80.3719	81.2053	76.8131	84.7804	N/A	N/A	N/A	N/A	17.9775	18.4883	19.6118	N/A	N/A
1:1	32.438	33.5744	11.7467	11.3381	11.0317	N/A	N/A	81.7149	83.2645	86.8233	86.3126	83.8611	83.2482	N/A	62.1901	68.0785	62.9213	63.4321	70.7865	N/A	N/A	N/A	N/A	9.90807	11.0317	10.8274	N/A	N/A
1:2	21.6942	17.562	6.63943	7.04801	7.45659	N/A	N/A	61.6736	61.3636	54.7497	62.002	53.7283	59.0398	N/A	53.6157	57.1281	54.0347	51.6854	45.2503	N/A	N/A	N/A	N/A	6.33299	6.02656	6.02656	N/A	N/A
1:4	8.26446	9.91736	3.37079	4.0858	3.26864	N/A	N/A	32.5413	30.062	25.0255	26.047	19.4076	17.6711	N/A	38.2231	37.3967	37.6915	24.9234	20.5312	N/A	N/A	N/A	N/A	3.98366	3.37079	3.57508	N/A	N/A
1:8	2.99587	3.30579	1.83861	1.83861	2.0429	N/A	N/A	11.5702	7.33471	4.29009	8.1716	6.53728	4.29009	N/A	19.5248	25.3099	7.15015	5.51583	4.39224	N/A	N/A	N/A	N/A	1.53218	1.63432	1.83861	N/A	N/A
1:16	1.96281	2.27273	0.919305	0.81716	0.61287	N/A	N/A	N/A	6.09504	0.81716	3.37079	2.55363	1.02145	N/A	8.26446	7.54132	2.24719	2.55363	2.0429	N/A	N/A	N/A	N/A	1.22574	1.53218	1.63432	N/A	N/A
	2-way Anova matching data per columns and cell ratios with Holm-Sidak posttest comparision to CD28 CAR-Tregs
Fig. 4D
Days	No treated	CD28wt	CD3z	Syngeneic
30				0
30				0
30				0
14	1
16	1
10	1
12	1
18	1
11	1
17	1
17	1
14	1
19	1
13	1
16	1
12	1
21		1
14		1
22		1
20		1
19		1
16		1
26		1
26		1
15		1
20		1
22		1
16		1
14		1
22			1
20			1
20			1
16			1
19			1
28			1
28			1
26			1
22			1
15			1
20			1
20			1
13			1
Log-rank Mantel-Cox test
Fig. 4E
	PBS													CD28													CD3z
# mouse	1	2	3	4	5	6	7	8	9	10	11	12	13	1	2	3	4	5	6	7	8	9	10	11	12	13	1	2	3	4	5	6	7	8	9	10	11	12	13
Day 14	387.289	341.673	305.82	480.045	545.22	213.646	105.229	459.458	420.936	13.5413	481.086	N/A	N/A	101.042	311.68	54.4303	375.025	12	317.661	12	93.9011	217.133	104.099	166.614	110.712	159.858	12	91.4024	218.9	301.396	12.9798	11.4682	306.418	368.132	93.6826	239.841	129.076	12	290.652
Day 21	559.374	339.756	258.729	553.579	486.947	514.126	328.38	709.14	393.97	271.061	462.73	N/A	N/A	57.9618	221.615	200.885	349.579	20.369	353.446	12	220.877	435.798	172.705	173.298	282.627	389.566	183.541	276.298	360.293	465.308	305.987	239.428	386.767	403.802	213.475	228.877	307.144	325.09	616.217
	2-way Anova matching data per columns with Holm-Sidak posttest comparision to CD28 CAR-Tregs
Fig. 4F
	CD28													CD3z
# mouse	1	2	3	4	5	6	7	8	9	10	11	12	13	1	2	3	4	5	6	7	8	9	10	11	12	13
Day 7	0.10439	0.091865	0.13216	0.12805	0.062968	0.05159	0.055205	0.078174	0.10308	0.012012	0.0789	0.080558	0.037149	0.050166	0.06528	0.074382	0	0.058491	0.067	0.074176	0.051535	0.09779	0.084546	0.10881	0.10932	0.022752
Day 14	0.019668	0.068544	0.16439	0.1222	0.018	0.0252	0.0164	0.00729	0.055755	0.038766	0.11832	0.02828	0.01575	0.0205	0.0344	0.0124	0.00189	0.0104	0.0052	0.0441	0.00243	0.00410205	0.045339	0.031122	0.059697	0.005994
Day 21	0.013335	0.040936	0.080626	0.055689	0.009495	0.012673	0.0033225	0.00455	0.009336	0.00894	0.037444	0.01656	0.001071	0.00567645	0.023036	0.00750316	0.00173	0.00273273	0.0035728	0.02652	0.000958	0	0.017894	0	0.026996	0.002955
Day 28	0.00675	0.0251	0.0953	0.0125	0.00393	0.00468	0.000901	0.00166	0.007854	0.0066	0.026001	0.010416	0.001705	0.0014	0.00518	0.00311	0	0.00155	0.001	0.0208	0.004	0	0.007997	0.000886	0.017424	0
	2-way Anova matching data per columns
Fig. 4G
	CD28													CD3z
# mouse	1	2	3	4	5	6	7	8	9	10	11	12	13	1	2	3	4	5	6	7	8	9	10	11	12	13
Pre-Injection	74	74	74	74	84.6	84.6	84.6	84.6	84.2	77.7	84.2	84.2	77.7	81.2	81.2	81.2	81.2	76.8	76.8	76.8	76.8	74.8	76	74.8	74.8	74.8
Day 7	51.8	51.7	59.8	48.9	31	45	59.7	64.7	59.7	50	37.3	41.7	31.2	43.6	20.8	50.9	N/A	47.3	68.8	33.3	39	62.5	32.9	20	54.9	48.1
Day 14	21.4	13.6	76.2	24.1	0	3.33	0	9.09	5.77	27.8	46.5	0	16.7	11.5	5.56	15.4	50	9.09	16.7	10.6	20	0	12.5	5	17.1	0
	2-way Anova matching data per columns
Fig. 4H
%Foxp3+ (of CD4+Thy1.1+ cells)
	CD28													CD3z
# mouse	1	2	3	4	5	6	7	8	9	10	11	12	13	1	2	3	4	5	6	7	8	9	10	11	12	13
Pre-Injection	95	95	95	95	84.6	84.6	84.6	84.6	94.6	95.9	94.6	94.6	95.9	95.8	95.8	95.8	95.8	94.2	94.2	94.2	94.2	95.9	96.3	95.9	95.9	95.9
Day 7	95	95	95	95	90.8	90	88.1	88.7	98.5	100	100	93.3	87.5	82.1	85.4	96.5	N/A	90.9	91.7	91.7	94.9	97.2	94.3	97.5	98	96.3
Day 14	96.4	96.6	91.5	90.2	90	100	94.7	63.6	92.3	94.4	94.4	95.2	100	92.3	94.4	92.3	0	90.9	100	85.1	80	100	96.9	95	95.1	66.7
Day 21	90.5	93.2	86.4	91.1	63.2	90	83.3	80	71.4	100	93.8	100	100	75	94.9	75	100	66.7	33.3	90.6	50	N/A	95.2	N/A	96.3	100
Day 28	100	75	80.6	81.4	80	83.3	50	33.3	90	88.9	69.2	92.9	66.7	50	100	100	N/A	100	50	82.7	0	N/A	87.5	100	100	N/A
	2-way Anova matching data per columns
%Helios+Foxp3+ (of CD4+Thy1.1+ cells)
	CD28													CD3z
# mouse	1	2	3	4	5	6	7	8	9	10	11	12	13	1	2	3	4	5	6	7	8	9	10	11	12	13
Pre-Injection	77.7	77.7	77.7	77.7	47.9	47.9	47.9	47.9	86.3	90.3	86.3	86.3	90.3	75.7	75.7	75.7	75.7	69.5	69.5	69.5	69.5	89.8	93.2	89.8	89.8	89.8
Day 7	46.4	34.5	34.2	29.3	39.1	41.7	26.9	32	71.6	75	68	71.7	62.5	35.9	22.9	31.6	N/A	36.4	20.8	35	40.7	59.7	55.7	70	58.8	74.1
Day 14	40.5	42.4	16.3	32.3	10	60	68.4	27.3	48.1	69.4	57.7	57.1	66.7	61.5	44.4	7.69	0	72.7	66.7	34	60	75	59.4	85	70.7	33.3
Day 21	37.5	35	32.3	30.2	15.8	60	66.7	60	42.9	50	66.7	58.3	0	50	48.7	25	100	33.3	16.7	40.6	0	N/A	85.7	N/A	59.3	66.7
Day 28	42.9	30.8	21.6	20	20	16.7	0	0	40	44.4	23.1	64.3	66.7	0	44.4	25	N/A	25	0	34.6	0	N/A	87.5	100	63.2	N/A
	2-way Anova matching data per columns

## Sheet: Fig 5
Fig 5B
%Ki67 (of Myc+CD4+ cells)
	CD28 CAR-Tregs				CD3z CAR-Tregs						HER2 CAR-Tregs
	A	B	C	D	A	B	C	D	E	F	A	B	C	D	E
CD86neg	94.6	94.8	89.4	89	65.2	69.9	63	34.3	35.7	37.1	32.7	26.8	28	8.28	9.48
CD86pos	87.8	87.1	80.7	77	71.2	72.7	N/A	79.4	75.2	N/A	18.1	19.9	N/A	10.3	9.78
CD86pos + CTLA4Ig	84.9	86	79.7	79.6	47.3	44.3	N/A	30.6	28.1	N/A	25.5	26.6	N/A	10	8.69
2-way Anova matching data per columns with Holm-Sidak posttest comparision to CD28 CAR-Tregs seeded with HLA-A2pos CD86neg K562
%CTLA4 (of Myc+CD4+ cells)
	CD28 CAR-Tregs				CD3z CAR-Tregs						HER2 CAR-Tregs
	A	B	C	D	A	B	C	D	E	F	A	B	C	D	E
CD86neg	94.5	94.7	95.7	95.3	80.4	77.4	85.8	89.4	92.8	91.6	64.7	73.8	79.4	86.2	85
CD86pos	97.1	96.7	90.4	92.4	91.8	91.9	N/A	92.4	92.5	N/A	68.7	67	N/A	83.9	80.2
CD86pos + CTLA4Ig	94.7	94.5	93.2	92.3	81	77	N/A	83.3	88.4	N/A	72.4	70.5	N/A	78	80.7
2-way Anova matching data per columns with Holm-Sidak posttest comparision to CD28 CAR-Tregs seeded with HLA-A2pos CD86neg K562
Fig 5C
%Ki67 (of Myc+CD4+ cells)
Replicates	CD86pos	CD86pos + CTLA4Ig	CD86pos + CTLA4Ig + aCD28
A	71.2	47.3	71.3
B	72.7	44.3	70.4
C	79.4	30.6	57.6
D	75.2	28.1	82.6
One-way Anova matching data per replicate with Holm-Sidak posttest comparision to CAR-Tregs seeded with HLA-A2pos CD86pos K562 alone.
%CTLA4 (of Myc+CD4+ cells)
Replicates	CD86pos	CD86pos + CTLA4Ig	CD86pos + CTLA4Ig + aCD28
A	91.8	81	90.8
B	91.9	77	90.5
C	92.4	83.3	90.4
D	92.5	88.4	91.1
One-way Anova matching data per replicate with Holm-Sidak posttest comparision to CAR-Tregs seeded with HLA-A2pos CD86pos K562 alone.
Fig 5D
%LAP (of Myc+CD4+ cells)
	CD28 CAR-Tregs		ICOS CAR-Tregs			PD1 CAR-Tregs			GITR CAR-Tregs			OX40 CAR-Tregs			4-1BB CAR-Tregs			HER2 CAR-Tregs
	A	B	A	B	C	A	B	C	A	B	C	A	B	C	A	B	C	A	B	C
CD86neg	74	76.7	52.6	53.6	61.6	12.4	12.1	13.2	41.1	52.4	52.7	47.8	47.6	58.6	82.8	86.8	74	17.4	11.1	28.4
CD86pos	91.2	91.7	88.1	87.7	N/A	80.2	79.6	N/A	91.1	91.3	N/A	89.2	87.1	N/A	86.1	87.3	N/A	38.4	42.2	N/A
2-way Anova matching data per columns with Holm-Sidak posttest comparision to CD28 CAR-Tregs
Fig 5F
%Ki67 (of Myc+CD4+ cells)
Replicates	CD86neg	CD86pos	CD86pos + CTLA4Ig
A	36.4	56	31.1
B	34.8	51.7	30
C	24.3	40.4	22.8
D	25	36.7	20.9
E	23.1	N/A	N/A
F	24.7	N/A	N/A
One-way Anova matching data per replicate with Holm-Sidak posttest comparision to CAR-Tregs seeded with HLA-A2pos CD86neg K562 alone.
%LAP (of Myc+CD4+ cells)
Replicates	CD86neg	CD86pos	CD86pos + CTLA4Ig
A	56.1	65.9	50.7
B	57.9	65.3	49.7
C	50.8	63.8	52.2
D	52.9	61	54.8
E	52	N/A	N/A
F	54.6	N/A	N/A
One-way Anova matching data per replicate with Holm-Sidak posttest comparision to CAR-Tregs seeded with HLA-A2pos CD86neg K562 alone.

## Sheet: Fig 6
Fig 6C
CD80 MFI change						CD86 MFI change
CD28	CD3z	HER2				CD28	CD3z	HER2
23.3766	33.7359	75				11.3009	31.737	81.3913
22.0238	24.5423	100.74				10.0452	39.8413	94.5594
22.9978	22.6737	102.922				10.5475	14.7326	93.9076
36.7355	19.7074	76.6761				28.7617	11.2685	66.1844
50.8765	20.3169	71.9626				30.5752	11.5741	86.215
81.3134	48.2796	170.224				25.7628	30.6798	129.012
33.1979	25.7556	143.312				25.7628	61.1318	125.246
77.7733	49.8467	140.955				7.33571	64.3612	126.979
31.4506		131.012				11.1258		125.179
63.3482						8.70097
42.4555						15.6495
26.5899						18.6758
51.6937						26.7122
31.6689						23.2499
26.1498						32.6379
						26.8362
One-way Anova with Holm-Sidak posttest comparision to CD28 CAR-Tregs						One-way Anova with Holm-Sidak posttest comparision to CD28 CAR-Tregs
Fig 6D
CD80 MFI change						CD86 MFI change
CD28	CD3z	CD3z + CTLA4-Ig	HER2			CD28	CD3z	CD3z + CTLA4-Ig	HER2
9.95811	14.8244	54.7857	93.4354			14.734	27.2851	85.2206	108.352
31.6689	25.7556	92.2095	140.955			32.6379	61.1318	197.579	126.979
26.1498	49.8467	108.609	131.012			26.8362	64.3612	208.07	125.179
One-way Anova with Holm-Sidak posttest comparision to CD28 CAR-Tregs						One-way Anova with Holm-Sidak posttest comparision to CD28 CAR-Tregs
Fig 6E
	CD80 expression change			CD86 expression change			MHC-II MFI change
	CD28-Tregs	CD3z-Tregs		CD28-Tregs	CD3z-Tregs		CD28-Tregs	CD3z-Tregs
	84.3095	55.2373		66.812	87.8474		58.4627	56.3578
	89.4399	88.7559		81.0899	89.8093		40.7858	74.1355
	77.811	75.4168		68.2289	84.2507		65.8044	43.5272
	73.3571	83.9675		76.4629	87.1935		81.1682	65.5082
	75.5986	81.5079		65.2796	65.7997		92.928	94.608
	86.1946	76.8212		91.0273	71.0013		117.649	73.1173
		77.4325			72.0416			106.368
		Unpaired T-test			Unpaired T-test			Unpaired T-test
Fig 6F
	CD80 expression change			CD86 expression change			MHC-II MFI change
	CD28-Tregs	CD3z-Tregs		CD28-Tregs	CD3z-Tregs		CD28-Tregs	CD3z-Tregs
	108.153	139.767		120.397	98.7417		120.589	95.0832
	115.141	113.977		112.252	98.9404		104.513	101.926
	118.802	100.832		95.3642	84.8344		99.6344	109.468
	103.197	111.314		88.2502	102.318		96.8804	136.164
	110.254	120.176		100.423	97.3795		114.638	95.5605
	117.751	115.546		93.9983	107.185		94.1892	94.3606
		117.089			85.2071			88.5499
		Unpaired T-test			Unpaired T-test			Unpaired T-test
Fig 6G
CD80 MFI change									CD86 MFI change									MHC-II MFI change
CD28	ICOS	PD1	OX40	GITR	41BB	CD3ζ	HER2		CD28	ICOS	PD1	OX40	GITR	41BB	CD3ζ	HER2		CD28	ICOS	PD1	OX40	GITR	41BB	CD3ζ	HER2
26.4675	43.4486	47.615	70.954	75.2129	82.879	55.8773	84.434		11.3009	47.9658	40.1814	57.0983	62.3973	67.0728	31.737	81.3913		28.7741	55.1011	40.5458	65.8881	34.7831	89.9153	58.6034	88.1074
22.2222	43.2914	51.448	79.983	81.3458	103.492	65.9284	113.543		10.0452	42.7675	42.2499	56.815	58.0901	82.5446	39.8413	94.5594		28.9603	62.1237	43.5492	74.7119	47.7966	71.8728	65.5119	108.125
24.7379	49.4235	60.2227	116.447	89.1194	117.864	65.6883	110.733		10.5475	44.8518	40.3057	64.8192	27.9217	64.3097	14.7326	93.9076		56.1633	63.6068	39.3839	56.522	19.2512	68.2195	19.3712	116.112
77.4276	81.0903	73.8866	111.083	106.427	142.713	55.0101	120.445		28.7617	39.0196	44.8293	49.5568	18.971	52.43	11.2685	66.1844		67.3559	54.0305	30.0362	65.1562	20.1602	68.3704	27.2953	91.268
80.2385	74.7019	79.7065	102.075	100.506	125.202	51.8725	142.257		30.5752	44.2902	37.3102	55.5884	25.4916	59.3581	11.5741	86.215		27.3159	42.2071	21.1619	47.9426	13.6562	83.5017	22.2527	110.327
34.2105	72.7733	88.6533	78.065	52.1053	90.0929	61.8576	137.786		25.7628	41.3069	53.0958	72.1253	20.8049	147.536	30.6798	129.012		22.5614	39.7407	38.2382	67.0463	27.8579	86.473	35.4596	111.386
61.5891	99.7976	80.2941	79.7833	81.5944			95.4799		7.33571	15.2216	49.1534	76.8259	98.1552	153.399	61.1318	125.246		32.4546	29.5388	45.7661	73.4418	42.4755		50.9674	109.942
39.6255	79.4534		61.904						11.1258	17.7076	49.3556	62.6737	94.3644	178.365	64.3612	126.979		11.6769	48.4023	24.6155	67.7903
78.1377	95.3406		89.3963						8.70097	20.7641	66.7048	52.9441	99.5713	199.914		125.179		34.131	62.7204
24.5666	59.6285								15.6495	33.9888	54.7013	102.686	104.03					48.4592	52.1893
43.9319	53.8235								18.6758	73.5911		95.9989
									26.7122	76.6237								One-way Anova with Holm-Sidak posttest comparision to CD28 CAR-Tregs
									23.2499	63.3813
One-way Anova with Holm-Sidak posttest comparision to CD28 CAR-Tregs									32.6379	63.4066
									26.8362	112.632
										107.859
									One-way Anova with Holm-Sidak posttest comparision to CD28 CAR-Tregs

## Sheet: Sup. Fig. 2
Sup. Fig. 2C
CD28	ICOS	PD1	OX40	GITR	4-1BB	HER2
73.7	76.9	79.9	72.2	79.2	67.4	67.3
65.9	75.7	78.4	69	77	66.8	66.1
66.5	73.3	79.1	64.7	72.8	65.8	57.8
67.8	71.4	77.4	66.1	69.6	61.2	56.8
76.4	57.3	75.3	58.1	73.7	51.1	30.7
54.9	57.8	81.3	76	76.6	61.1	49.6
58	73.3	71.4				39.1
67.2	69.3	73.5				54.8
67.5	76.7					50
72.4	70.5					46.8
63.2	71.7					62.5
67.5
67.9
1-way Anova with Holm-Sidak posttest comparision to CD28 CAR-Tregs

## Sheet: Sup. Fig 3
Sup. Fig. 3A
IFNy (pg/mL)										IL6 (pg/mL)										TNFa (pg/mL										IL2 (pg/mL)
CD28wt	ICOS	PD1	OX40	GITR	4-1BB	HER2	Tconv			CD28wt	ICOS	PD1	OX40	GITR	4-1BB	HER2	Tconv			CD28wt	ICOS	PD1	OX40	GITR	4-1BB	HER2	Tconv			CD28wt	ICOS	PD1	OX40	GITR	4-1BB	HER2	Tconv
7740.13	28.6532	65.1632	194.5	146.052	429.791	10.8813	31232.2			57.8219	3.78509	4.13407	0	3.37465	8.66239	6.58554	279.477			1133.65	27.775	13.4561	31.6507	66.039	47.3131	5.66766	3666.57			259.791	13.5261	17.1385	0	27.4486	15.5833	11.0375	9151.06
5591.32	24.254	49.5173	104.173	179.632	468.099	12.8932	31232.2			49.3725	1.55307	0	1.26935	1.80822	2.05815	0	308.843			1027.82	77.665	9.09856	40.8693	71.8896	46.8884	5.81134	3867.28			270.546	4.37309	10.1817	3.71082	0	16.035	4.02285	9374.77
5686.12	22.8227	47.0076	55.047	148.452	384.77	11.3823	32370.9			40.1469	0.596209	4.24815	0.163633	4.86937	8.78072	4.28594	279.973			1055.77	18.1421	10.0759	37.9121	64.8449	40.6014	5.58127	3545.42			290.733	0	10.7672	3.32485	0	17.057	15.5833	10286.8
1065.63	18.6421	50.3154	76.8263	151.054	408.745	13.8831				31.7073	1.85047	1.12133	0	2.26803	2.11265	1.65592				612.959	19.4837	10.5503	37.2312	52.618	41.9177	4.03727				40.3243	1.44413	0	3.31183	0	5.60458	14.7479
1312.23	23.4117		105.594	19.0052	64.0934	174.986				28.1497	0		0.771719	0.334629	2.9027	0				603.929	19.9511		35.7287	24.016	42.296	2.65083				39.7101	0.906039		4.53222	4.27455	4.93105	0
775.122	18.1838				64.3379					24.3107	0				0.388811					525.429	12.9125				35.3743					51.2054	0				5.5462
914.883	23.2728				91.3058					24.816	0				0.771719					535.023	17.4401				45.7158					41.0777	0				3.28575
	27.5523				111.508						1.46113				0.893257						15.2584				47.1263						0				1.06103
	30.0348				86.5207						1.60217										16.8858				42.7388						0
	27.6266										0										14.1477										0
	245.777										0										65.3743										1.78561
	214.157										0.286856										55.7242										1.66138
1-way Anova with Holm-Sidak posttest comparision to CD28 CAR-Tregs										1-way Anova with Holm-Sidak posttest comparision to CD28 CAR-Tregs										1-way Anova with Holm-Sidak posttest comparision to CD28 CAR-Tregs										1-way Anova with Holm-Sidak posttest comparision to CD28 CAR-Tregs
Sup. Fig. 3B
			HER2 Tregs								CD28 Tregs							ICOS Tregs						PD1 Tregs									OX40 Tregs							GITR Tregs						4-1BB Tregs
	A	A	B	B	B	B	B	A	A	B	B	B	B	B	A	A	B	B	B	B	B	A	A	B	B	B	B	B	A	A	B	B	B	B	B	A	A	B	B	B	B	B	A	A	B	B	B	B	B
2:1	51.363	58.3931	46	44.1	45.3	N/A	N/A	96.3558	96.3845	97.5	97.37	97.81	97.86	N/A	80.7747	N/A	79.98	81.6	81.7	86.4	N/A	65.5667	65.1363	62.2	66.1	65.1	N/A	N/A	83.6442	N/A	83.2	79.8	83.3	79.7	83.6	82.9268	N/A	83.2	80.1	83	83.2	N/A	74.6055	N/A	77.1	40.5	74.5	74	N/A
1:1	48.2066	48.4935	40.7	40.6	42.1	N/A	N/A	88.3788	88.5653	94.19	93.7	92.04	92.28	N/A	76.1836	N/A	76.1	73.8	73.7	74.9	N/A	55.0933	52.6542	47.4	54.9	60.8	N/A	N/A	71.5925	N/A	65.3	68.4	70	68.3	69.1	77.7618	N/A	75.1	74.5	76.2	71.6	N/A	64.4189	N/A	65.5	64.5	66.9	66.9	N/A
1:2	37.8766	36.5854	37.9	41.2	40.1	N/A	N/A	74.7489	75.1793	78.3	82.6	76.5	81.7	N/A	71.4491	N/A	72.5	71.6	75.1	66.4	N/A	47.7762	41.3199	49.9	54.9	48.9	N/A	N/A	69.1535	N/A	56.8	58.1	59.1	54.2	58.7	67.2884	N/A	66.8	63.2	69.3	60.2	N/A	61.2626	N/A	61	58.5	54.6	59.5	N/A
1:4	20.2296	26.3989	38.1	36.8	36.3	N/A	N/A	51.7934	48.3501	60.7	61.1	55.8	53.1	N/A	58.2496	N/A	58.1	55.7	57.1	64.3	N/A	35.2941	30.1291	45.5	44.6	43.1	N/A	N/A	55.6671	N/A	42.3	39.5	43	40.1	45.9	53.2281	N/A	53.2	49.6	47	44.3	N/A	31.7073	N/A	49.3	42.6	49.1	43.3	N/A
1:8	11.1908	10.4735	34.2	31.8	33.8	N/A	N/A	26.9727	19.0818	38.4	44.5	41.4	38	N/A	37.8766	N/A	37.6	35.6	43.2	41.4	N/A	20.8034	22.3816	36.3	39.4	36.2	N/A	N/A	35.1506	N/A	36.8	30.8	29.6	30.6	32.2	39.4548	N/A	38	37.2	40.3	38	N/A	18.5079	N/A	37.2	37.1	34	34.9	N/A
1:16	2.29555	7.03013	31.5	30.4	27.3	N/A	N/A	N/A	15.0646	28.3	37.3	34.8	27.7	N/A	17.934	N/A	36	29.4	32.9	33.4	N/A	11.7647	12.3386	30.4	33.6	32.1	N/A	N/A	21.5208	N/A	24.8	11.5	21.4	31.1	23.9	25.3945	N/A	33.6	29.1	25.9	29.6	N/A	10.33	N/A	18.9	26.1	25.2	29	N/A
	2-way Anova matching data per columns and cell ratios with Holm-Sidak posttest comparision to CD28 CAR-Tregs
[truncated: 7 more columns]

## Sheet: Sup. Fig 4
Sup. Fig. 4A
	# mouse	Rejection day	anti-HLA-A2 IgG Day 14
CD28wt	1	21	12
	2	14	317.661
	3	22	12
	4	20	93.9011
	5	19	101.042
	6	16	311.68
	7	26	54.4303
	8	26	375.025
	9	15	217.133
	10	20	104.099
	11	22	166.614
	12	16	110.712
	13	14	159.858
ICOS	1	28	12
	2	28	10.9249
	3	26	12
	4	20	448.184
	5	14	321.916
	6	15	245.16
	7	15	226.489
	8	20	240.554
	9	14	487.761
PD1	1	19	257.224
	2	14	558.916
	3	28	14.3083
	4	20	203.893
	5	20	39.1608
	6	20	192.359
	7	15	318.86
	8	13	307.357
GITR	1	16	268.529
	2	19	238.399
	3	20	437.307
	4	22	150.767
	5	22	83.6587
	6	15	92.2562
	7	14	335.349
	8	20	197.587
OX40	1	17	83.6346
	2	14	408.403
	3	14	160.899
	4	14	12
	5	23	229.913
	6	22	34.0662
	7	10	501.59
4-1BB	1	17	138.127
	2	14	157.451
	3	20	256.899
	4	20	621.27
	5	15	323.09
	Pearson Correlation
Sup. Fig. 4B
	CD28													ICOS													PD1													GITR
# mouse	1	2	3	4	5	6	7	8	9	10	11	12	13	1	2	3	4	5	6	7	8	9					1	2	3	4	5	6	7	8						1	2	3	4	5	6	7	8
Day 7	5.5917	2.81886	9.3918	8.00279	5.44659	3.54799	4.31309	7.5651	4.67087	0.429847	5.94286	3.76256	1.57523	1.1051	1.19448	0.392545	0.957805	3.54246	0.235116	6.40226	2.39395	2.32414					1.88676	1.51713	0.557117	3.13072	1.96551	4.2502	3.90812	3.21122						5.26945	1.98069	2.61917	2.82689	6.1916	6.83293	4.22486	4.52289
Day 14	2.53956	4.01828	8.43856	9.22488	0.494788	1.24938	1.00613	0.504079	4.27937	2.11654	5.87454	1.78577	1.03772	0.147872	0.253193	0	0	0.865582	0.218879	1.12881	0.214104	2.23946					0.871313	0.11837	0.281255	0.552097	0.360891	1.13723	0.51916	1.10028						3.74218	0.666783	1.90471	1.8248	3.68074	2.46865	2.3397	3.74773
Day 21	0.376694	0.883227	3.33823	2.87099	1.09472	0.634413	0.406269	0.574497	0.671124	0.364324	3.83136	1.80737	0.114626	0.432853	0.536966	0.183086	0	0.504923	0.233811	0.378992	0.359505	2.08946					0	0.0813617	1.13256	0	0	0.487296	0.295032	0.172761						4.90822	0.211021	0.620626	0.331824	0.534751	0.440883	1.6838	2.29252
Day 28	0.456551	1.44159	5.79452	0.372458	0.258238	0.487229	0.109451	0.1774	0.464699	0.56094	1.49267	1.18379	0.154351	0.173443	0.468462	0.0697289	0.0597624	0.0535091	0.225343	0.0942657	0.0499407	0.639226					0.342341	0.0594566	0.598193	0	0	0.225448	0.104383	0.135668						1.15164	0.608523	0.482117	0.145478	0.526357	0.116247	0.739409	0.684843
	2-way Anova matching data per columns with Holm-Sidak posttest comparision to CD28 CAR-Tregs
Sup. Fig. 4C
	mKO2+			mKO2-
Day 14 (pBlood)	50	47.8	66.7	50	52.2	33.3
Day 21 (spleen)	53.8	56.2	N/A	46.2	43.8	N/A
	2-way Anova matching data per columns with Holm-Sidak posttest comparision to mKO2+ CAR-Tregs

## Sheet: Sup.Fig. 5
Sup. Fig 5.A
MFI Myc+ (of c-Myc+Foxp3+ CD4+)				% Myc+ mKO2+ (of Foxp3+ CD4+)				% Foxp3-GFP+ (of CD4+)
CD28	CD3ζ			CD28	CD3ζ			CD28	CD3ζ
33719	26945			73.7	71.9			95.9	N/A
28869	24607			65.9	70.5			95.2	94.8
27673	21704			66.5	69.4			95.7	97.5
22487	20804			67.8	66.6			97.4	93.1
29743	16726			76.4	65			96	96.6
6506	10166			54.9	63.6			96.6	99.1
8333	15927			58	71.1			99.3	96.1
22871				67.2				91.1	95.8
13947				67.5				95.8	87.3
18594				72.4				95.3
49636				63.2				96.4
44684				67.5				96.4
9194				67.9				93.3
								87.5
Unpaired T test				Unpaired T test				98
								97.6
								Unpaired T test
Sup. Fig 5.B
IL17 pg/mL						TNFa pg/mL							INFg pg/mL							IL6 pg/mL							IL2 pg/mL
CD28	CD3ζ	HER2	Tconv			CD28	CD3ζ	HER2	Tconv				CD28	CD3ζ	HER2	Tconv				CD28	CD3ζ	HER2	Tconv				CD28	CD3ζ	HER2	Tconv
217.995	28.7576	14.286	0			1133.65	79.8388	5.66766	3666.57				7740.13	466.007	10.8813	31232.2				57.8219	8.33409	6.58554	279.477				7740.13	466.007	10.8813	31232.2
79.4988	10.4206	8.96128	0			1027.82	38.5597	5.81134	3867.28				5591.32	42.4545	12.8932	31232.2				49.3725	0.334629	0	308.843				5591.32	42.4545	12.8932	31232.2
228.335	16.116	4.83468	0			1055.77	43.1022	5.58127	3545.42				5686.12	59.0231	11.3823	32370.9				40.1469	1.53064	4.28594	279.973				5686.12	59.0231	11.3823	32370.9
56.5401	17.197	0				612.959	47.3062	4.03727					1065.63	39.366	13.8831					31.7073	0	1.65592					1065.63	39.366	13.8831
25.6017	0	3.21448				603.929	40.3608	2.65083					1312.23	28.7819	174.986					28.1497	0.148524	0					1312.23	28.7819	174.986
28.9227						525.429							775.122							24.3107							775.122
72.5479						535.023							914.883							24.816							914.883
one-way Anova with Holm-Sidak posttest comparision to CD28 CAR-Tregs						one-way Anova with Holm-Sidak posttest comparision to CD28 CAR-Tregs							one-way Anova with Holm-Sidak posttest comparision to CD28 CAR-Tregs							one-way Anova with Holm-Sidak posttest comparision to CD28 CAR-Tregs							one-way Anova with Holm-Sidak posttest comparision to CD28 CAR-Tregs
Sup. Fig 5.C
			HER2 Tregs								CD28 Tregs							CD3z Tregs							UT Tregs
	A	A	B	B	B	B	B	A	A	B	B	B	B	B	A	A	B	B	B	B	B	A	A	B	B	B	B	B
2:1	51.363	58.3931	46	44.1	45.3	N/A	N/A	96.3558	96.3845	97.5	97.37	97.81	97.86	N/A	84.2181	86.1693	88.1	86.4	90.05	N/A	N/A	N/A	N/A	47.8	43.9	48.3	N/A	N/A
1:1	48.2066	48.4935	40.7	40.6	42.1	N/A	N/A	88.3788	88.5653	94.19	93.7	92.04	92.28	N/A	72.5968	77.1879	78	78.1	80.8	N/A	N/A	N/A	N/A	42.4	40.4	42.3	N/A	N/A
1:2	37.8766	36.5854	37.9	41.2	40.1	N/A	N/A	74.7489	75.1793	78.3	82.6	76.5	81.7	N/A	67.2884	69.1535	72.7	75.2	67.7	N/A	N/A	N/A	N/A	41.2	36.5	37.8	N/A	N/A
1:4	20.2296	26.3989	38.1	36.8	36.3	N/A	N/A	51.7934	48.3501	60.7	61.1	55.8	53.1	N/A	56.0976	54.089	67.3	57.5	53.8	N/A	N/A	N/A	N/A	38.7	34.7	34.5	N/A	N/A
1:8	11.1908	10.4735	34.2	31.8	33.8	N/A	N/A	26.9727	19.0818	38.4	44.5	41.4	38	N/A	39.1679	43.759	43.6	41.3	38.4	N/A	N/A	N/A	N/A	32.3	29.8	31.3	N/A	N/A
1:16	2.29555	7.03013	31.5	30.4	27.3	N/A	N/A	N/A	15.0646	28.3	37.3	34.8	27.7	N/A	24.8207	20.9469	33.5	37.3	33.1	N/A	N/A	N/A	N/A	27.8	28.6	32.7	N/A	N/A
	2-way Anova matching data per columns and cell ratios with Holm-Sidak posttest comparision to CD28 CAR-Tregs

[truncated: 5 more sheets: Sup. Fig 6, Sup Fig 7, Sup Fig 8, Sup Fig 9, Sup Fig 10]
